# Supplementary material for: PIRATE: A fast and scalable pangenomics toolbox for clustering diverged orthologues in bacteria
Source: Gigascience. 2019 Oct 9;8(10):giz119. doi: 10.1093/gigascience/giz119 (PMC6785682; doi:10.1093/gigascience/giz119)
Supplement: giz119_Supplemental_Files [file giz119_supplemental_files.zip]

Archive with 3 entries (3 files):
- Supplementary_Information.pdf
- Supplementary_Table_2.tsv
- Supplementary_Table_3.tsv
