# Supplementary material for: PIRATE: A fast and scalable pangenomics toolbox for clustering diverged orthologues in bacteria
Source: Gigascience. 2019 Oct 9;8(10):giz119. doi: 10.1093/gigascience/giz119 (PMC6785682; doi:10.1093/gigascience/giz119)
Supplement: giz119_Supplemental_Files [file giz119_supplemental_files.zip › Supplementary_Table_2.tsv]

Genbank Accession	Species
GCF_000418345.1	Staphylococcus aureus
GCF_000597965.1	Staphylococcus aureus
GCF_000695875.1	Staphylococcus aureus
GCF_000746505.1	Staphylococcus aureus
GCF_000815045.1	Staphylococcus aureus
GCF_000815085.1	Staphylococcus aureus
GCF_000815125.1	Staphylococcus aureus
GCF_000815165.1	Staphylococcus aureus
GCF_000815205.1	Staphylococcus aureus
GCF_000815245.1	Staphylococcus aureus
GCF_000953255.1	Staphylococcus aureus
GCF_000969225.1	Staphylococcus aureus
GCF_001018645.2	Staphylococcus aureus
GCF_001018655.2	Staphylococcus aureus
GCF_001018685.2	Staphylococcus aureus
GCF_001018725.2	Staphylococcus aureus
GCF_001018735.2	Staphylococcus aureus
GCF_001018775.2	Staphylococcus aureus
GCF_001018805.1	Staphylococcus aureus
GCF_001018835.2	Staphylococcus aureus
GCF_001018845.2	Staphylococcus aureus
GCF_001018915.2	Staphylococcus aureus
GCF_001018975.2	Staphylococcus aureus
GCF_001019125.2	Staphylococcus aureus
GCF_001019205.2	Staphylococcus aureus
GCF_001019255.2	Staphylococcus aureus
GCF_001019275.2	Staphylococcus aureus
GCF_001019305.2	Staphylococcus aureus
GCF_001019395.2	Staphylococcus aureus
GCF_001019415.2	Staphylococcus aureus
GCF_001019435.2	Staphylococcus aureus
GCF_001019485.2	Staphylococcus aureus
GCF_001019495.2	Staphylococcus aureus
GCF_001019535.2	Staphylococcus aureus
GCF_001019575.2	Staphylococcus aureus
GCF_001021875.1	Staphylococcus aureus
GCF_001021895.1	Staphylococcus aureus
GCF_001027045.1	Staphylococcus aureus
GCF_001045795.2	Staphylococcus aureus
GCF_001045995.2	Staphylococcus aureus
GCF_001046095.2	Staphylococcus aureus
GCF_001278745.1	Staphylococcus aureus
GCF_001281145.1	Staphylococcus aureus
GCF_001298325.2	Staphylococcus aureus
GCF_001444345.1	Staphylococcus aureus
GCF_001456215.1	Staphylococcus aureus
GCF_001457495.1	Staphylococcus aureus
GCF_001465635.1	Staphylococcus aureus
GCF_001465675.1	Staphylococcus aureus
GCF_001465755.1	Staphylococcus aureus
GCF_001548295.1	Staphylococcus aureus
GCF_001548415.1	Staphylococcus aureus
GCF_001558795.2	Staphylococcus aureus
GCF_001580495.1	Staphylococcus aureus
GCF_001580515.1	Staphylococcus aureus
GCF_001594205.1	Staphylococcus aureus
GCF_001611325.1	Staphylococcus aureus
GCF_001611345.1	Staphylococcus aureus
GCF_001611365.1	Staphylococcus aureus
GCF_001611385.1	Staphylococcus aureus
GCF_001611405.1	Staphylococcus aureus
GCF_001611425.1	Staphylococcus aureus
GCF_001618305.1	Staphylococcus aureus
GCF_001640885.1	Staphylococcus aureus
GCF_001640905.1	Staphylococcus aureus
GCF_001640925.1	Staphylococcus aureus
GCF_001641025.1	Staphylococcus aureus
GCF_001656045.1	Staphylococcus aureus
GCF_001656075.1	Staphylococcus aureus
GCF_001725965.1	Staphylococcus aureus
GCF_001879545.1	Staphylococcus aureus
GCF_001880265.1	Staphylococcus aureus
GCF_001956755.1	Staphylococcus aureus
GCF_001975005.1	Staphylococcus aureus
GCF_001986135.1	Staphylococcus aureus
GCF_002000565.1	Staphylococcus aureus
GCF_002000585.1	Staphylococcus aureus
GCF_002000605.1	Staphylococcus aureus
GCF_002000625.1	Staphylococcus aureus
GCF_002000645.1	Staphylococcus aureus
GCF_002000665.1	Staphylococcus aureus
GCF_002000685.1	Staphylococcus aureus
GCF_002000705.1	Staphylococcus aureus
GCF_002000725.1	Staphylococcus aureus
GCF_002000745.1	Staphylococcus aureus
GCF_002000765.1	Staphylococcus aureus
GCF_002000785.1	Staphylococcus aureus
GCF_002000805.1	Staphylococcus aureus
GCF_002000825.1	Staphylococcus aureus
GCF_002000845.1	Staphylococcus aureus
GCF_002000865.1	Staphylococcus aureus
GCF_002025125.1	Staphylococcus aureus
GCF_002085525.1	Staphylococcus aureus
GCF_002088995.1	Staphylococcus aureus
GCF_002089035.2	Staphylococcus aureus
GCF_002089055.1	Staphylococcus aureus
GCF_002089075.2	Staphylococcus aureus
GCF_002089095.2	Staphylococcus aureus
GCF_002089115.2	Staphylococcus aureus
GCF_002097595.2	Staphylococcus aureus
GCF_002140115.1	Staphylococcus aureus
GCF_002202075.1	Staphylococcus aureus
GCF_002202095.1	Staphylococcus aureus
GCF_002204555.1	Staphylococcus aureus
GCF_002209325.1	Staphylococcus aureus
GCF_002214665.1	Staphylococcus aureus
GCF_002355355.1	Staphylococcus aureus
GCF_002356675.1	Staphylococcus aureus
GCF_002386245.1	Staphylococcus aureus
GCF_002442975.1	Staphylococcus aureus
GCF_002633765.1	Staphylococcus aureus
GCF_002633785.1	Staphylococcus aureus
GCF_002633805.1	Staphylococcus aureus
GCF_002633825.1	Staphylococcus aureus
GCF_002633845.1	Staphylococcus aureus
GCF_002633865.1	Staphylococcus aureus
GCF_002795285.1	Staphylococcus aureus
GCF_002803885.1	Staphylococcus aureus
GCF_002850395.1	Staphylococcus aureus
GCF_002850415.1	Staphylococcus aureus
GCF_002895385.1	Staphylococcus aureus
GCF_002952015.1	Staphylococcus aureus
GCF_003010875.1	Staphylococcus aureus
GCF_003029645.1	Staphylococcus aureus
GCF_003030065.1	Staphylococcus aureus
GCF_003030085.1	Staphylococcus aureus
GCF_003030225.1	Staphylococcus aureus
GCF_003031425.1	Staphylococcus aureus
GCF_003031485.1	Staphylococcus aureus
GCF_003073635.1	Staphylococcus aureus
GCF_003073655.1	Staphylococcus aureus
GCF_003073715.1	Staphylococcus aureus
GCF_003073755.1	Staphylococcus aureus
GCF_003073775.1	Staphylococcus aureus
GCF_003111725.1	Staphylococcus aureus
GCF_003111745.1	Staphylococcus aureus
GCF_003184985.1	Staphylococcus aureus
GCF_003185005.1	Staphylococcus aureus
GCF_003186105.1	Staphylococcus aureus
GCF_003186125.1	Staphylococcus aureus
GCF_003193665.1	Staphylococcus aureus
GCF_003193685.1	Staphylococcus aureus
GCF_003193705.1	Staphylococcus aureus
GCF_003193725.1	Staphylococcus aureus
GCF_003193745.1	Staphylococcus aureus
GCF_003193765.1	Staphylococcus aureus
GCF_003193785.1	Staphylococcus aureus
GCF_003193885.1	Staphylococcus aureus
GCF_003193965.1	Staphylococcus aureus
GCF_003194005.1	Staphylococcus aureus
GCF_003194025.1	Staphylococcus aureus
GCF_003194405.1	Staphylococcus aureus
GCF_003203595.1	Staphylococcus aureus
GCF_003203615.1	Staphylococcus aureus
GCF_003203635.1	Staphylococcus aureus
GCF_003203655.1	Staphylococcus aureus
GCF_003203675.1	Staphylococcus aureus
GCF_003264775.1	Staphylococcus aureus
GCF_003264815.1	Staphylococcus aureus
GCF_003288395.1	Staphylococcus aureus
GCF_003330905.1	Staphylococcus aureus
GCF_003342735.1	Staphylococcus aureus
GCF_003342775.1	Staphylococcus aureus
GCF_003347055.1	Staphylococcus aureus
GCF_003351925.1	Staphylococcus aureus
GCF_003354545.1	Staphylococcus aureus
GCF_003354565.1	Staphylococcus aureus
GCF_003354585.1	Staphylococcus aureus
GCF_003354605.1	Staphylococcus aureus
GCF_003354625.1	Staphylococcus aureus
GCF_003354645.1	Staphylococcus aureus
GCF_003354665.1	Staphylococcus aureus
GCF_003354685.1	Staphylococcus aureus
GCF_003354705.1	Staphylococcus aureus
GCF_003354725.1	Staphylococcus aureus
GCF_003354745.1	Staphylococcus aureus
GCF_003354765.1	Staphylococcus aureus
GCF_003354785.1	Staphylococcus aureus
GCF_003354805.1	Staphylococcus aureus
GCF_003354865.1	Staphylococcus aureus
GCF_003354885.1	Staphylococcus aureus
GCF_003354905.1	Staphylococcus aureus
GCF_003354925.1	Staphylococcus aureus
GCF_003354945.1	Staphylococcus aureus
GCF_003354965.1	Staphylococcus aureus
GCF_003354985.1	Staphylococcus aureus
GCF_003394105.1	Staphylococcus aureus
GCF_003425545.1	Staphylococcus aureus
GCF_003425835.1	Staphylococcus aureus
GCF_003425885.1	Staphylococcus aureus
GCF_003425915.1	Staphylococcus aureus
GCF_003426145.1	Staphylococcus aureus
GCF_003431365.1	Staphylococcus aureus
GCF_003432345.1	Staphylococcus aureus
GCF_003432365.1	Staphylococcus aureus
GCF_003490125.1	Staphylococcus aureus
GCF_003573835.1	Staphylococcus aureus
GCF_003573855.1	Staphylococcus aureus
GCF_003595365.1	Staphylococcus aureus
GCF_003595385.1	Staphylococcus aureus
GCF_003595405.1	Staphylococcus aureus
GCF_003595425.1	Staphylococcus aureus
GCF_003595445.1	Staphylococcus aureus
GCF_003595465.1	Staphylococcus aureus
GCF_003595485.1	Staphylococcus aureus
GCF_003595505.1	Staphylococcus aureus
GCF_003609895.1	Staphylococcus aureus
GCF_003609915.1	Staphylococcus aureus
GCF_003627835.1	Staphylococcus aureus
GCF_900004855.1	Staphylococcus aureus
GCF_900017775.1	Staphylococcus aureus
GCF_900092595.1	Staphylococcus aureus
GCF_900096745.1	Staphylococcus aureus
GCF_900323905.1	Staphylococcus aureus
GCF_900323925.1	Staphylococcus aureus
GCF_900323955.1	Staphylococcus aureus
GCF_900323965.1	Staphylococcus aureus
GCF_900324045.1	Staphylococcus aureus
GCF_900324065.1	Staphylococcus aureus
GCF_900324205.1	Staphylococcus aureus
GCF_900324215.1	Staphylococcus aureus
GCF_900324225.1	Staphylococcus aureus
GCF_900324235.1	Staphylococcus aureus
GCF_900324245.1	Staphylococcus aureus
GCF_900324255.1	Staphylococcus aureus
GCF_900324265.1	Staphylococcus aureus
GCF_900324275.1	Staphylococcus aureus
GCF_900324285.1	Staphylococcus aureus
GCF_900324295.1	Staphylococcus aureus
GCF_900324305.1	Staphylococcus aureus
GCF_900324315.1	Staphylococcus aureus
GCF_900324325.1	Staphylococcus aureus
GCF_900324335.1	Staphylococcus aureus
GCF_900324345.1	Staphylococcus aureus
GCF_900324355.1	Staphylococcus aureus
GCF_900324365.1	Staphylococcus aureus
GCF_900324385.1	Staphylococcus aureus
GCF_900324405.1	Staphylococcus aureus
GCF_900324415.1	Staphylococcus aureus
GCF_900474525.1	Staphylococcus aureus
GCF_900474535.1	Staphylococcus aureus
GCF_900474555.1	Staphylococcus aureus
GCF_900474565.1	Staphylococcus aureus
GCF_900474575.1	Staphylococcus aureus
GCF_900474665.1	Staphylococcus aureus
GCF_900474675.1	Staphylococcus aureus
GCF_900474695.1	Staphylococcus aureus
GCF_900474715.1	Staphylococcus aureus
GCF_900474725.1	Staphylococcus aureus
GCF_900474735.1	Staphylococcus aureus
GCF_900474755.1	Staphylococcus aureus
GCF_900475055.1	Staphylococcus aureus
GCF_900478245.1	Staphylococcus aureus
GCF_000005845.2	Escherichia coli
GCF_000007445.1	Escherichia coli
GCF_000008865.2	Escherichia coli
GCF_000009565.1	Escherichia coli
GCF_000010245.2	Escherichia coli
GCF_000010385.1	Escherichia coli
GCF_000010485.1	Escherichia coli
GCF_000010745.1	Escherichia coli
GCF_000010765.1	Escherichia coli
GCF_000013265.1	Escherichia coli
GCF_000013305.1	Escherichia coli
GCF_000014845.1	Escherichia coli
GCF_000017745.1	Escherichia coli
GCF_000017765.1	Escherichia coli
GCF_000017985.1	Escherichia coli
GCF_000019385.1	Escherichia coli
GCF_000019425.1	Escherichia coli
GCF_000019645.1	Escherichia coli
GCF_000021125.1	Escherichia coli
GCF_000022225.1	Escherichia coli
GCF_000022345.1	Escherichia coli
GCF_000022665.1	Escherichia coli
GCF_000023365.1	Escherichia coli
GCF_000023665.1	Escherichia coli
GCF_000025165.1	Escherichia coli
GCF_000025745.1	Escherichia coli
GCF_000026245.1	Escherichia coli
GCF_000026265.1	Escherichia coli
GCF_000026285.1	Escherichia coli
GCF_000026345.1	Escherichia coli
GCF_000026545.1	Escherichia coli
GCF_000027125.1	Escherichia coli
GCF_000091005.1	Escherichia coli
GCF_000147855.2	Escherichia coli
GCF_000148365.1	Escherichia coli
GCF_000148605.1	Escherichia coli
GCF_000183345.1	Escherichia coli
GCF_000184185.1	Escherichia coli
GCF_000210475.1	Escherichia coli
GCF_000212715.2	Escherichia coli
GCF_000219515.2	Escherichia coli
GCF_000227625.1	Escherichia coli
GCF_000233875.1	Escherichia coli
GCF_000233895.1	Escherichia coli
GCF_000245515.1	Escherichia coli
GCF_000258025.1	Escherichia coli
GCF_000258145.1	Escherichia coli
GCF_000262125.1	Escherichia coli
GCF_000270105.1	Escherichia coli
GCF_000284495.1	Escherichia coli
GCF_000285655_3	Escherichia coli
GCF_000299255.1	Escherichia coli
GCF_000299455.1	Escherichia coli
GCF_000299475.1	Escherichia coli
GCF_000332755.1	Escherichia coli
GCF_000350185.1	Escherichia coli
GCF_000464955.2	Escherichia coli
GCF_000468515.1	Escherichia coli
GCF_000493755.1	Escherichia coli
GCF_000499485.1	Escherichia coli
GCF_000520035.1	Escherichia coli
GCF_000520055.1	Escherichia coli
GCF_000597845.1	Escherichia coli
GCF_000599625.1	Escherichia coli
GCF_000599645.1	Escherichia coli
GCF_000599665.1	Escherichia coli
GCF_000599685.1	Escherichia coli
GCF_000599705.1	Escherichia coli
GCF_000662395.1	Escherichia coli
GCF_000671295.1	Escherichia coli
GCF_000714595.1	Escherichia coli
GCF_000725305.1	Escherichia coli
GCF_000730345.1	Escherichia coli
GCF_000732965.1	Escherichia coli
GCF_000743255.1	Escherichia coli
GCF_000750555.1	Escherichia coli
GCF_000784925.1	Escherichia coli
GCF_000800215.1	Escherichia coli
GCF_000800765.1	Escherichia coli
GCF_000801165.1	Escherichia coli
GCF_000801185.2	Escherichia coli
GCF_000801205.1	Escherichia coli
GCF_000803705.1	Escherichia coli
GCF_000813165.1	Escherichia coli
GCF_000814145.2	Escherichia coli
GCF_000819645.1	Escherichia coli
GCF_000827105.1	Escherichia coli
GCF_000829985.1	Escherichia coli
GCF_000830035.1	Escherichia coli
GCF_000831565.1	Escherichia coli
GCF_000833145.1	Escherichia coli
GCF_000833635.2	Escherichia coli
GCF_000931565.1	Escherichia coli
GCF_000952955.1	Escherichia coli
GCF_000953515.1	Escherichia coli
GCF_000967155.2	Escherichia coli
GCF_000968515.1	Escherichia coli
GCF_000971615.1	Escherichia coli
GCF_000974405.1	Escherichia coli
GCF_000974465.1	Escherichia coli
GCF_000009085.1	Campylobacter jejuni
GCF_000011865.1	Campylobacter jejuni
GCF_000015525.1	Campylobacter jejuni
GCF_000017905.1	Campylobacter jejuni
GCF_000025425.1	Campylobacter jejuni
GCF_000148705.1	Campylobacter jejuni
GCF_000171795.2	Campylobacter jejuni
GCF_000184205.1	Campylobacter jejuni
GCF_000302555.5	Campylobacter jejuni
GCF_000304375.1	Campylobacter jejuni
GCF_000430385.1	Campylobacter jejuni
GCF_000466065.2	Campylobacter jejuni
GCF_000466075.2	Campylobacter jejuni
GCF_000466105.2	Campylobacter jejuni
GCF_000468915.2	Campylobacter jejuni
GCF_000493495.1	Campylobacter jejuni
GCF_000737085.1	Campylobacter jejuni
GCF_000772225.1	Campylobacter jejuni
GCF_000830775.1	Campylobacter jejuni
GCF_000830805.1	Campylobacter jejuni
GCF_000830825.1	Campylobacter jejuni
GCF_000830845.1	Campylobacter jejuni
GCF_000830865.1	Campylobacter jejuni
GCF_000835285.1	Campylobacter jejuni
GCF_000835305.1	Campylobacter jejuni
GCF_000835345.1	Campylobacter jejuni
GCF_000835365.1	Campylobacter jejuni
GCF_000934305.1	Campylobacter jejuni
GCF_001299565.1	Campylobacter jejuni
GCF_001299595.1	Campylobacter jejuni
GCF_001314285.1	Campylobacter jejuni
GCF_001412295.1	Campylobacter jejuni
GCF_001457695.1	Campylobacter jejuni
GCF_001506185.1	Campylobacter jejuni
GCF_001506205.1	Campylobacter jejuni
GCF_001506225.1	Campylobacter jejuni
GCF_001506245.1	Campylobacter jejuni
GCF_001506265.1	Campylobacter jejuni
GCF_001506285.1	Campylobacter jejuni
GCF_001506305.1	Campylobacter jejuni
GCF_001506345.1	Campylobacter jejuni
GCF_001506365.1	Campylobacter jejuni
GCF_001506385.1	Campylobacter jejuni
GCF_001506405.1	Campylobacter jejuni
GCF_001506425.1	Campylobacter jejuni
GCF_001506445.1	Campylobacter jejuni
GCF_001506465.1	Campylobacter jejuni
GCF_001506485.1	Campylobacter jejuni
GCF_001506505.1	Campylobacter jejuni
GCF_001506525.1	Campylobacter jejuni
GCF_001506545.1	Campylobacter jejuni
GCF_001506565.1	Campylobacter jejuni
GCF_001506585.1	Campylobacter jejuni
GCF_001506605.1	Campylobacter jejuni
GCF_001506625.1	Campylobacter jejuni
GCF_001506645.1	Campylobacter jejuni
GCF_001506665.1	Campylobacter jejuni
GCF_001506685.1	Campylobacter jejuni
GCF_001506705.1	Campylobacter jejuni
GCF_001506725.1	Campylobacter jejuni
GCF_001506745.1	Campylobacter jejuni
GCF_001506765.1	Campylobacter jejuni
GCF_001506785.1	Campylobacter jejuni
GCF_001506805.1	Campylobacter jejuni
GCF_001506825.1	Campylobacter jejuni
GCF_001506845.1	Campylobacter jejuni
GCF_001506865.1	Campylobacter jejuni
GCF_001506885.1	Campylobacter jejuni
GCF_001506905.1	Campylobacter jejuni
GCF_001506925.1	Campylobacter jejuni
GCF_001506945.1	Campylobacter jejuni
GCF_001506965.1	Campylobacter jejuni
GCF_001506985.1	Campylobacter jejuni
GCF_001507005.1	Campylobacter jejuni
GCF_001507025.1	Campylobacter jejuni
GCF_001507045.1	Campylobacter jejuni
GCF_001507065.1	Campylobacter jejuni
GCF_001507085.1	Campylobacter jejuni
GCF_001507105.1	Campylobacter jejuni
GCF_001507125.1	Campylobacter jejuni
GCF_001507145.1	Campylobacter jejuni
GCF_001507165.1	Campylobacter jejuni
GCF_001507185.1	Campylobacter jejuni
GCF_001507205.1	Campylobacter jejuni
GCF_001507225.1	Campylobacter jejuni
GCF_001507245.1	Campylobacter jejuni
GCF_001507265.1	Campylobacter jejuni
GCF_001563565.1	Campylobacter jejuni
GCF_001587015.1	Campylobacter jejuni
GCF_001587035.1	Campylobacter jejuni
GCF_001686905.1	Campylobacter jejuni
GCF_001717625.1	Campylobacter jejuni
GCF_001721945.1	Campylobacter jejuni
GCF_001721965.1	Campylobacter jejuni
GCF_001721985.1	Campylobacter jejuni
GCF_001767215.1	Campylobacter jejuni
GCF_001865395.1	Campylobacter jejuni
GCF_001865415.1	Campylobacter jejuni
GCF_001865435.1	Campylobacter jejuni
GCF_001865595.1	Campylobacter jejuni
GCA_000011465.1	Prochlococcus marinus
GCA_000012645.1	Prochlococcus marinus
GCA_000015665.1	Prochlococcus marinus
GCA_000007925.1	Prochlococcus marinus
GCA_000015645.1	Prochlococcus marinus
GCA_000015685.1	Prochlococcus marinus
GCA_000011485.1	Prochlococcus marinus
GCA_000012465.1	Prochlococcus marinus
GCA_000015965.1	Prochlococcus marinus
GCA_000018585.1	Prochlococcus marinus
GCA_000759855.1	Prochlococcus marinus
GCA_000018065.1	Prochlococcus marinus
GCA_000158595.1	Prochlococcus marinus
GCA_000759865.1	Prochlococcus marinus
GCA_000759875.1	Prochlococcus marinus
GCA_000015705.1	Prochlococcus marinus
GCA_000759885.1	Prochlococcus marinus
GCA_000759935.1	Prochlococcus marinus
GCA_000759955.1	Prochlococcus marinus
GCA_000760015.1	Prochlococcus marinus
GCA_000760055.1	Prochlococcus marinus
GCA_000759975.1	Prochlococcus marinus
GCA_000760035.1	Prochlococcus marinus
GCA_000760075.1	Prochlococcus marinus
GCA_000760095.1	Prochlococcus marinus
GCA_000760115.1	Prochlococcus marinus
GCA_000760155.1	Prochlococcus marinus
GCA_000760275.1	Prochlococcus marinus
GCA_000760235.1	Prochlococcus marinus
GCA_000760255.1	Prochlococcus marinus
GCA_000760355.1	Prochlococcus marinus
GCA_001180245.1	Prochlococcus marinus
GCA_001180265.1	Prochlococcus marinus
GCA_001180285.1	Prochlococcus marinus
GCA_001180305.1	Prochlococcus marinus
GCA_001180325.1	Prochlococcus marinus
GCA_001632025.1	Prochlococcus marinus
GCA_001632045.1	Prochlococcus marinus
GCA_001632005.1	Prochlococcus marinus
GCA_001632065.1	Prochlococcus marinus
GCA_001632075.1	Prochlococcus marinus
GCA_001632125.1	Prochlococcus marinus
GCA_002812945.1	Prochlococcus marinus
GCA_001632145.1	Prochlococcus marinus
GCA_003208065.1	Prochlococcus marinus
GCA_000013785.1	Pseudomonas spp
GCA_000012205.1	Pseudomonas spp
GCA_000195105.1	Pseudomonas spp
GCA_000026105.1	Pseudomonas spp
GCA_000016865.1	Pseudomonas spp
GCA_000219605.1	Pseudomonas spp
GCA_000183645.1	Pseudomonas spp
GCA_000204295.1	Pseudomonas spp
GCA_000164015.3	Pseudomonas spp
GCA_000213805.1	Pseudomonas spp
GCA_000007565.2	Pseudomonas spp
GCA_000026645.1	Pseudomonas spp
GCA_000006765.1	Pseudomonas spp
GCA_000014625.1	Pseudomonas spp
GCA_000019445.1	Pseudomonas spp
GCA_000194805.1	Pseudomonas spp
GCA_000019125.1	Pseudomonas spp
GCA_000012445.1	Pseudomonas spp
GCA_000007805.1	Pseudomonas spp
GCA_000009225.1	Pseudomonas spp
GCA_000012245.1	Pseudomonas spp
GCA_000017205.1	Pseudomonas spp
GCA_000016565.1	Pseudomonas spp
GCA_000012265.1	Pseudomonas spp
GCA_000267545.1	Pseudomonas spp
GCA_000279165.1	Pseudomonas spp
GCA_000226035.3	Pseudomonas spp
GCA_000262325.2	Pseudomonas spp
GCA_000271965.2	Pseudomonas spp
GCA_000297075.2	Pseudomonas spp
GCA_000226155.1	Pseudomonas spp
GCA_000219705.1	Pseudomonas spp
GCA_000327065.1	Pseudomonas spp
GCA_000264665.2	Pseudomonas spp
GCA_000271365.1	Pseudomonas spp
GCA_000237065.1	Pseudomonas spp
GCA_000336465.1	Pseudomonas spp
GCA_000271985.2	Pseudomonas spp
GCA_000257545.3	Pseudomonas spp
GCA_000325725.1	Pseudomonas spp
GCA_000281215.1	Pseudomonas spp
GCA_000316175.1	Pseudomonas spp
GCA_000284555.1	Pseudomonas spp
GCA_000346225.2	Pseudomonas spp
GCA_000344355.2	Pseudomonas spp
GCA_000293885.3	Pseudomonas spp
GCA_000344335.2	Pseudomonas spp
GCA_000344475.3	Pseudomonas spp
GCA_000349845.1	Pseudomonas spp
GCA_000452705.3	Pseudomonas spp
GCA_000412675.1	Pseudomonas spp
GCA_000414035.1	Pseudomonas spp
GCA_000495455.2	Pseudomonas spp
GCA_000494915.1	Pseudomonas spp
GCA_000452445.3	Pseudomonas spp
GCA_000412695.1	Pseudomonas spp
GCA_000410575.1	Pseudomonas spp
GCA_000359505.1	Pseudomonas spp
GCA_000496645.1	Pseudomonas spp
GCA_000496605.2	Pseudomonas spp
GCA_000473745.3	Pseudomonas spp
GCA_000498975.2	Pseudomonas spp
GCA_000496455.2	Pseudomonas spp
GCA_000397205.1	Pseudomonas spp
GCA_000504045.1	Pseudomonas spp
GCA_000510285.1	Pseudomonas spp
GCA_000498395.3	Pseudomonas spp
GCA_000511325.1	Pseudomonas spp
GCA_000510325.1	Pseudomonas spp
GCA_000508205.1	Pseudomonas spp
GCA_000510305.1	Pseudomonas spp
GCA_000508765.1	Pseudomonas spp
GCA_000517305.1	Pseudomonas spp
GCA_000590475.1	Pseudomonas spp
GCA_000661915.1	Pseudomonas spp
GCA_000759535.1	Pseudomonas spp
GCA_000761155.1	Pseudomonas spp
GCA_000800255.1	Pseudomonas spp
GCA_000648735.3	Pseudomonas spp
GCA_000585995.1	Pseudomonas spp
GCA_000746525.1	Pseudomonas spp
GCA_000524595.1	Pseudomonas spp
GCA_000733715.2	Pseudomonas spp
GCA_000818015.1	Pseudomonas spp
GCA_000691565.1	Pseudomonas spp
GCA_000689415.1	Pseudomonas spp
GCA_000698865.1	Pseudomonas spp
GCA_000568855.2	Pseudomonas spp
GCA_000730425.1	Pseudomonas spp
GCA_000816985.1	Pseudomonas spp
GCA_000761195.1	Pseudomonas spp
GCA_000829255.1	Pseudomonas spp
GCA_000829415.1	Pseudomonas spp
GCA_000829275.1	Pseudomonas spp
GCA_000828695.1	Pseudomonas spp
GCA_000831585.1	Pseudomonas spp
GCA_000953455.1	Pseudomonas spp
GCA_000829885.1	Pseudomonas spp
GCA_000931465.1	Pseudomonas spp
GCA_000934565.1	Pseudomonas spp
GCA_001038645.1	Pseudomonas spp
GCA_001020725.2	Pseudomonas spp
GCA_000963835.1	Pseudomonas spp
GCA_000988395.1	Pseudomonas spp
GCA_000963495.1	Pseudomonas spp
GCA_001007005.1	Pseudomonas spp
GCA_000968415.2	Pseudomonas spp
GCA_000988485.1	Pseudomonas spp
GCA_001294575.1	Pseudomonas spp
GCA_000981825.1	Pseudomonas spp
GCA_001023535.1	Pseudomonas spp
GCA_001281365.1	Pseudomonas spp
GCA_001045685.1	Pseudomonas spp
GCA_001293085.1	Pseudomonas spp
GCA_001077475.1	Pseudomonas spp
GCA_001307155.1	Pseudomonas spp
GCA_001186335.1	Pseudomonas spp
GCA_001307275.1	Pseudomonas spp
GCA_001447845.1	Pseudomonas spp
GCA_001457615.1	Pseudomonas spp
GCA_001449085.1	Pseudomonas spp
GCA_001482725.1	Pseudomonas spp
GCA_001482325.1	Pseudomonas spp
GCA_001511775.1	Pseudomonas spp
GCA_001511755.1	Pseudomonas spp
GCA_001515585.2	Pseudomonas spp
GCA_001516005.1	Pseudomonas spp
GCA_001515915.2	Pseudomonas spp
GCA_001516105.1	Pseudomonas spp
GCA_001516185.2	Pseudomonas spp
GCA_001516165.2	Pseudomonas spp
GCA_001516245.2	Pseudomonas spp
GCA_001516225.2	Pseudomonas spp
GCA_001534745.1	Pseudomonas spp
GCA_001515845.2	Pseudomonas spp
GCA_001518815.1	Pseudomonas spp
GCA_001516305.2	Pseudomonas spp
GCA_001516325.2	Pseudomonas spp
GCA_001516205.2	Pseudomonas spp
GCA_001516265.1	Pseudomonas spp
GCA_001516365.2	Pseudomonas spp
GCA_001542795.2	Pseudomonas spp
GCA_001518975.1	Pseudomonas spp
GCA_001543265.1	Pseudomonas spp
GCA_001516385.1	Pseudomonas spp
GCA_001516345.1	Pseudomonas spp
GCA_001542835.1	Pseudomonas spp
GCA_001597285.1	Pseudomonas spp
GCA_001547915.1	Pseudomonas spp
GCA_001547895.1	Pseudomonas spp
GCA_001548135.1	Pseudomonas spp
GCA_001594325.2	Pseudomonas spp
GCA_001548335.1	Pseudomonas spp
GCA_001605965.1	Pseudomonas spp
GCA_001586155.1	Pseudomonas spp
GCA_001602135.1	Pseudomonas spp
GCA_001636055.1	Pseudomonas spp
GCA_001579805.1	Pseudomonas spp
GCA_001618925.1	Pseudomonas spp
GCA_001632245.1	Pseudomonas spp
GCA_001606045.1	Pseudomonas spp
GCA_001612705.2	Pseudomonas spp
GCA_001547955.1	Pseudomonas spp
GCA_001647715.1	Pseudomonas spp
GCA_001648195.1	Pseudomonas spp
GCA_001654515.1	Pseudomonas spp
GCA_001655295.1	Pseudomonas spp
GCA_001655595.1	Pseudomonas spp
GCA_001655615.1	Pseudomonas spp
GCA_001654435.1	Pseudomonas spp
GCA_001661075.1	Pseudomonas spp
GCA_001687285.1	Pseudomonas spp
GCA_001703595.1	Pseudomonas spp
GCA_001708425.1	Pseudomonas spp
GCA_001679685.1	Pseudomonas spp
GCA_001708485.1	Pseudomonas spp
GCA_001708465.1	Pseudomonas spp
GCA_001708505.1	Pseudomonas spp
GCA_001708445.1	Pseudomonas spp
GCA_001721845.1	Pseudomonas spp
GCA_001721745.1	Pseudomonas spp
GCA_001721765.1	Pseudomonas spp
GCA_001721785.1	Pseudomonas spp
GCA_001722005.2	Pseudomonas spp
GCA_001722045.1	Pseudomonas spp
GCA_001747385.1	Pseudomonas spp
GCA_001729505.1	Pseudomonas spp
GCA_001746815.1	Pseudomonas spp
GCA_001721805.1	Pseudomonas spp
GCA_001722025.1	Pseudomonas spp
GCA_001767335.1	Pseudomonas spp
GCA_001721825.1	Pseudomonas spp
GCA_001792835.1	Pseudomonas spp
GCA_001750705.1	Pseudomonas spp
GCA_001792875.1	Pseudomonas spp
GCA_001792855.1	Pseudomonas spp
GCA_001874465.1	Pseudomonas spp
GCA_001874645.1	Pseudomonas spp
GCA_001900195.1	Pseudomonas spp
GCA_001870265.1	Pseudomonas spp
GCA_001879525.1	Pseudomonas spp
GCA_001900225.1	Pseudomonas spp
GCA_001886975.1	Pseudomonas spp
GCA_001913215.1	Pseudomonas spp
GCA_001913135.1	Pseudomonas spp
GCA_002021815.1	Pseudomonas spp
GCA_001952935.1	Pseudomonas spp
GCA_001913235.1	Pseudomonas spp
GCA_001941865.1	Pseudomonas spp
GCA_002025205.1	Pseudomonas spp
GCA_001900265.1	Pseudomonas spp
GCA_002007785.1	Pseudomonas spp
GCA_002006545.1	Pseudomonas spp
GCA_002024285.1	Pseudomonas spp
GCA_002024305.1	Pseudomonas spp
GCA_002025705.1	Pseudomonas spp
GCA_002056295.1	Pseudomonas spp
GCA_002028325.1	Pseudomonas spp
GCA_002037565.1	Pseudomonas spp
GCA_002068135.1	Pseudomonas spp
GCA_002163625.1	Pseudomonas spp
GCA_002128325.1	Pseudomonas spp
GCA_002075065.1	Pseudomonas spp
GCA_002104595.1	Pseudomonas spp
GCA_002085605.1	Pseudomonas spp
GCA_002085755.1	Pseudomonas spp
GCA_002104615.1	Pseudomonas spp
GCA_002205335.1	Pseudomonas spp
GCA_002192475.1	Pseudomonas spp
GCA_002205375.1	Pseudomonas spp
GCA_002192495.1	Pseudomonas spp
GCA_002208745.2	Pseudomonas spp
GCA_002309555.1	Pseudomonas spp
GCA_002237425.1	Pseudomonas spp
GCA_002223805.1	Pseudomonas spp
GCA_002237405.1	Pseudomonas spp
GCA_002215345.1	Pseudomonas spp
GCA_002205355.1	Pseudomonas spp
GCA_002208645.1	Pseudomonas spp
GCA_002287725.2	Pseudomonas spp
GCA_002355315.1	Pseudomonas spp
GCA_002355475.1	Pseudomonas spp
GCA_002442555.1	Pseudomonas spp
GCA_002442855.1	Pseudomonas spp
GCA_002411865.3	Pseudomonas spp
GCA_002355875.1	Pseudomonas spp
GCA_002356095.1	Pseudomonas spp
GCA_002688705.1	Pseudomonas spp
GCA_002736065.1	Pseudomonas spp
GCA_002736045.1	Pseudomonas spp
GCA_002591235.1	Pseudomonas spp
GCA_002736125.1	Pseudomonas spp
GCA_002741075.1	Pseudomonas spp
GCA_002753995.1	Pseudomonas spp
GCA_002753655.1	Pseudomonas spp
GCA_002812845.1	Pseudomonas spp
GCA_002763655.1	Pseudomonas spp
GCA_002812825.1	Pseudomonas spp
GCA_002812885.1	Pseudomonas spp
GCA_002812865.1	Pseudomonas spp
GCA_002844145.1	Pseudomonas spp
GCA_002865505.1	Pseudomonas spp
GCA_002812905.1	Pseudomonas spp
GCA_002812925.1	Pseudomonas spp
GCA_002905685.2	Pseudomonas spp
GCA_002843285.1	Pseudomonas spp
GCA_002905815.2	Pseudomonas spp
GCA_002874965.1	Pseudomonas spp
GCA_002934065.1	Pseudomonas spp
GCA_002943995.1	Pseudomonas spp
GCA_002905795.2	Pseudomonas spp
GCA_002947915.1	Pseudomonas spp
GCA_002947975.1	Pseudomonas spp
GCA_002946935.1	Pseudomonas spp
GCA_002951475.1	Pseudomonas spp
GCA_002934345.1	Pseudomonas spp
GCA_002948105.1	Pseudomonas spp
GCA_002949995.1	Pseudomonas spp
GCA_002949975.1	Pseudomonas spp
GCA_002953115.1	Pseudomonas spp
GCA_002966835.1	Pseudomonas spp
GCA_002966775.1	Pseudomonas spp
GCA_003001655.1	Pseudomonas spp
GCA_003008495.1	Pseudomonas spp
GCA_002966555.1	Pseudomonas spp
GCA_002968515.1	Pseudomonas spp
GCA_002968585.1	Pseudomonas spp
GCA_002968695.1	Pseudomonas spp
GCA_003008615.1	Pseudomonas spp
GCA_002968655.1	Pseudomonas spp
GCA_002968755.1	Pseudomonas spp
GCA_002968955.1	Pseudomonas spp
GCA_002997005.1	Pseudomonas spp
GCA_003047145.2	Pseudomonas spp
GCA_003025345.2	Pseudomonas spp
GCA_003008635.1	Pseudomonas spp
GCA_003047185.1	Pseudomonas spp
GCA_003055645.1	Pseudomonas spp
GCA_003028335.1	Pseudomonas spp
GCA_003049825.1	Pseudomonas spp
GCA_003052005.2	Pseudomonas spp
GCA_003060845.1	Pseudomonas spp
GCA_003073615.1	Pseudomonas spp
GCA_003205815.1	Pseudomonas spp
GCA_003073735.1	Pseudomonas spp
GCA_003151075.1	Pseudomonas spp
GCA_003193645.1	Pseudomonas spp
GCA_003073795.1	Pseudomonas spp
GCA_003194245.1	Pseudomonas spp
GCA_003073695.1	Pseudomonas spp
GCA_003204335.1	Pseudomonas spp
GCA_003288335.1	Pseudomonas spp
GCA_003073895.1	Pseudomonas spp
GCA_003290365.1	Pseudomonas spp
GCA_003288435.1	Pseudomonas spp
GCA_003290225.1	Pseudomonas spp
GCA_003228315.1	Pseudomonas spp
GCA_003206535.1	Pseudomonas spp
GCA_003288355.1	Pseudomonas spp
GCA_003319235.1	Pseudomonas spp
GCA_003352185.1	Pseudomonas spp
GCA_003332705.2	Pseudomonas spp
GCA_003391255.1	Pseudomonas spp
GCA_003363755.1	Pseudomonas spp
GCA_003408635.1	Pseudomonas spp
GCA_003410295.1	Pseudomonas spp
GCA_003369735.1	Pseudomonas spp
GCA_003369775.1	Pseudomonas spp
GCA_003408495.1	Pseudomonas spp
GCA_003369755.1	Pseudomonas spp
GCA_003595175.1	Pseudomonas spp
GCA_003429205.1	Pseudomonas spp
GCA_003410335.1	Pseudomonas spp
GCA_003429185.1	Pseudomonas spp
GCA_003433235.1	Pseudomonas spp
GCA_003571505.1	Pseudomonas spp
GCA_003411785.2	Pseudomonas spp
GCA_003626975.1	Pseudomonas spp
GCA_003571805.1	Pseudomonas spp
GCA_003612935.1	Pseudomonas spp
GCA_003627215.1	Pseudomonas spp
GCA_003626995.1	Pseudomonas spp
GCA_003641125.1	Pseudomonas spp
GCA_003665415.1	Pseudomonas spp
GCA_003671975.1	Pseudomonas spp
GCA_003671955.1	Pseudomonas spp
GCA_003691445.1	Pseudomonas spp
GCA_003691465.1	Pseudomonas spp
GCA_003713085.1	Pseudomonas spp
GCA_003716765.1	Pseudomonas spp
GCA_003798125.1	Pseudomonas spp
GCA_003798105.1	Pseudomonas spp
GCA_003798145.1	Pseudomonas spp
GCA_003812165.1	Pseudomonas spp
GCA_003812905.1	Pseudomonas spp
GCA_003812885.1	Pseudomonas spp
GCA_003813005.1	Pseudomonas spp
GCA_003813025.1	Pseudomonas spp
GCA_003850385.1	Pseudomonas spp
GCA_003850345.1	Pseudomonas spp
GCA_003850365.1	Pseudomonas spp
GCA_003850425.1	Pseudomonas spp
GCA_003850405.1	Pseudomonas spp
GCA_003850465.1	Pseudomonas spp
GCA_003850445.1	Pseudomonas spp
GCA_003850485.1	Pseudomonas spp
GCA_003850525.1	Pseudomonas spp
GCA_003850545.1	Pseudomonas spp
GCA_003850505.1	Pseudomonas spp
GCA_003850565.1	Pseudomonas spp
GCA_003850605.1	Pseudomonas spp
GCA_003850585.1	Pseudomonas spp
GCA_003851165.1	Pseudomonas spp
GCA_003851145.1	Pseudomonas spp
GCA_003851205.1	Pseudomonas spp
GCA_003851225.1	Pseudomonas spp
GCA_003851265.1	Pseudomonas spp
GCA_003851305.1	Pseudomonas spp
GCA_003851345.1	Pseudomonas spp
GCA_003851365.1	Pseudomonas spp
GCA_003851385.1	Pseudomonas spp
GCA_003851405.1	Pseudomonas spp
GCA_003851425.1	Pseudomonas spp
GCA_003851525.1	Pseudomonas spp
GCA_003851605.1	Pseudomonas spp
GCA_003851585.1	Pseudomonas spp
GCA_003851445.1	Pseudomonas spp
GCA_003851495.1	Pseudomonas spp
GCA_003851555.1	Pseudomonas spp
GCA_003851645.1	Pseudomonas spp
GCA_003851465.1	Pseudomonas spp
GCA_003851705.1	Pseudomonas spp
GCA_003851685.1	Pseudomonas spp
GCA_003851745.1	Pseudomonas spp
GCA_003851785.1	Pseudomonas spp
GCA_003851805.1	Pseudomonas spp
GCA_003851865.1	Pseudomonas spp
GCA_003852045.1	Pseudomonas spp
GCA_003852025.1	Pseudomonas spp
GCA_003852255.1	Pseudomonas spp
GCA_003852065.1	Pseudomonas spp
GCA_003852235.1	Pseudomonas spp
GCA_003851905.1	Pseudomonas spp
GCA_003852275.1	Pseudomonas spp
GCA_003851835.1	Pseudomonas spp
GCA_003852005.1	Pseudomonas spp
GCA_003852355.1	Pseudomonas spp
GCA_003852335.1	Pseudomonas spp
GCA_003851925.1	Pseudomonas spp
GCA_003852295.1	Pseudomonas spp
GCA_003851985.1	Pseudomonas spp
GCA_003852315.1	Pseudomonas spp
GCA_003940785.1	Pseudomonas spp
GCA_003851955.1	Pseudomonas spp
GCA_003852375.1	Pseudomonas spp
GCA_003940825.1	Pseudomonas spp
GCA_003950015.1	Pseudomonas spp
GCA_003950235.1	Pseudomonas spp
GCA_003945765.1	Pseudomonas spp
GCA_003991975.1	Pseudomonas spp
GCA_003950255.1	Pseudomonas spp
GCA_003952645.1	Pseudomonas spp
GCA_003952685.1	Pseudomonas spp
GCA_003957825.1	Pseudomonas spp
GCA_004214895.1	Pseudomonas spp
GCA_003952245.1	Pseudomonas spp
GCA_003952285.1	Pseudomonas spp
GCA_003952325.1	Pseudomonas spp
GCA_004124275.1	Pseudomonas spp
GCA_004006335.1	Pseudomonas spp
GCA_004010895.1	Pseudomonas spp
GCA_004011755.1	Pseudomonas spp
GCA_004102665.1	Pseudomonas spp
GCA_003991465.1	Pseudomonas spp
GCA_004291075.1	Pseudomonas spp
GCA_004193735.1	Pseudomonas spp
GCA_004355125.1	Pseudomonas spp
GCA_004355145.1	Pseudomonas spp
GCA_004379315.1	Pseudomonas spp
GCA_003952305.1	Pseudomonas spp
GCA_004683905.1	Pseudomonas spp
GCA_004526365.1	Pseudomonas spp
GCA_004803755.1	Pseudomonas spp
GCA_004786035.1	Pseudomonas spp
GCA_005844005.1	Pseudomonas spp
GCA_005080685.1	Pseudomonas spp
GCA_006351945.1	Pseudomonas spp
GCA_900074915.1	Pseudomonas spp
GCA_006364735.1	Pseudomonas spp
GCA_006094435.1	Pseudomonas spp
GCA_900069025.1	Pseudomonas spp
GCA_005305005.1	Pseudomonas spp
GCA_900235815.1	Pseudomonas spp
GCA_900070375.1	Pseudomonas spp
GCA_900095805.1	Pseudomonas spp
GCA_900185255.1	Pseudomonas spp
GCA_900149285.1	Pseudomonas spp
GCA_900184295.1	Pseudomonas spp
GCA_900235825.1	Pseudomonas spp
GCA_900235835.1	Pseudomonas spp
GCA_900235865.1	Pseudomonas spp
GCA_900235885.1	Pseudomonas spp
GCA_006364795.1	Pseudomonas spp
GCA_900235905.1	Pseudomonas spp
GCA_900235895.1	Pseudomonas spp
GCA_900475215.1	Pseudomonas spp
GCA_900475285.1	Pseudomonas spp
GCA_900475945.1	Pseudomonas spp
GCA_900289125.1	Pseudomonas spp
GCA_900243355.1	Pseudomonas spp
GCA_900497025.1	Pseudomonas spp
GCA_900636545.1	Pseudomonas spp
GCA_900636845.1	Pseudomonas spp
GCA_900618245.1	Pseudomonas spp
GCA_900618275.1	Pseudomonas spp
GCA_900618255.1	Pseudomonas spp
GCA_900560965.1	Pseudomonas spp
GCA_900618265.1	Pseudomonas spp
GCA_900618325.1	Pseudomonas spp
GCA_900618335.1	Pseudomonas spp
GCA_900618305.1	Pseudomonas spp
GCA_900618285.1	Pseudomonas spp
GCA_900618315.1	Pseudomonas spp
GCA_900636645.1	Pseudomonas spp
GCA_900636735.1	Pseudomonas spp
GCA_900636635.1	Pseudomonas spp
GCA_900636825.1	Pseudomonas spp
GCA_900636755.1	Pseudomonas spp
GCA_900638035.1	Pseudomonas spp
GCA_900637735.1	Pseudomonas spp
GCA_900636975.1	Pseudomonas spp
GCA_900637045.1	Pseudomonas spp
GCA_900636995.1	Pseudomonas spp
GCA_901472545.1	Pseudomonas spp
GCA_901482615.1	Pseudomonas spp
GCA_901472595.1	Pseudomonas spp
