# Supplementary material for: PIRATE: A fast and scalable pangenomics toolbox for clustering diverged orthologues in bacteria
Source: Gigascience. 2019 Oct 9;8(10):giz119. doi: 10.1093/gigascience/giz119 (PMC6785682; doi:10.1093/gigascience/giz119)
Supplement: giz119_Supplemental_Files [file giz119_supplemental_files.zip › Supplementary_Table_3.tsv]

Tool	General Options	Alignment Free Options	Alignment Options
PanX	-dmdc --core_genome_threshold 0.95 --subset_size NUMBER_OF_SAMPLES/THREADS -t THREADS	--steps 1 2 3 4 5"	--steps 1 2 3 4 5 6
roary	-i %ID_THRESHOLD -cd 95 -p THREADS		-n -e
PIRATE-BLAST	-s %ID_THRESHOLDS -t THREADS		-a
PIRATE-DIAMOND	-s %ID_THRESHOLDS -t THREADS --pan-opt \"--diamond\"		-a
